# Supplementary material for: Fusedly Deposited Frequency-Selective Composites Fabricated by a Dual-Nozzle 3D Printing as Microwave Filter
Source: Polymers (Basel). 2024 Mar 12;16(6):786. doi: 10.3390/polym16060786 (PMC10974157; doi:10.3390/polym16060786)
Supplement: Supplementary file 1 [file polymers-16-00786-s001.zip]

Archive with 1 entries (1 files):
- polymers-2599369-supplementary.pdf
